# Supplementary material for: Thanos: An R Package for the Gene-Centric Analysis of Functional Potential in Metagenomic Samples
Source: Microorganisms. 2024 Jun 21;12(7):1264. doi: 10.3390/microorganisms12071264 (PMC11278725; doi:10.3390/microorganisms12071264)
Supplement: Supplementary file 1 [file microorganisms-12-01264-s001.zip]

Archive with 1 entries (1 files):
- suppl_table_S1.xlsx
