# Supplementary material for: Thanos: An R Package for the Gene-Centric Analysis of Functional Potential in Metagenomic Samples
Source: Microorganisms. 2024 Jun 21;12(7):1264. doi: 10.3390/microorganisms12071264 (PMC11278725; doi:10.3390/microorganisms12071264)
Supplement: Supplementary file 1 [file microorganisms-12-01264-s001.zip › suppl_table_S1.xlsx]

## Sheet: suppl_table_s1
sample	group
ERX289004	1
ERX289005	2
ERX289007	12
ERX289006	11
ERX289008	11
ERX289009	12
ERX289010	19
ERX289011	19
ERX291766	18
ERX291768	18
ERX291769	18
ERX291767	18
ERX552288	4
ERX552291	3
ERX552251	4
ERX552248	4
ERX552240	30
ERX552303	3
ERX552325	5
ERX552351	7
ERX552360	22
ERX552335	29
ERX552315	29
ERX552362	13
ERX552350	9
ERX552314	27
ERX552349	24
ERX552354	15
ERX552310	20
ERX552368	17
ERX552330	9
ERX552331	10
ERX552353	20
ERX556082	16
ERX555909	31
ERX556018	21
ERX555956	28
ERX555978	31
ERX555914	8
ERX556080	25
ERX555952	16
ERX556035	26
ERX556055	23
ERX556039	6
ERX555962	6
ERX556032	14
ERX555931	23
ERX555912	21
ERX556025	28
ERX556022	25
ERX555946	26
ERX556002	8
ERX556124	14
ERX556066	25
